# Supplementary material for: LncRNA RPL29P2 promotes peritoneal fibrosis and impairs peritoneal transport function via miR-1184 in peritoneal dialysis
Source: Int J Med Sci. 2024 Apr 15;21(6):1049–63. doi: 10.7150/ijms.93547 (PMC11103403; doi:10.7150/ijms.93547)
Supplement: Supplementary file 1 — Supplementary figures and tables. [file ijmsv21p1049s1.zip]

Archive with 9 entries (9 files):
- Supplementary Materials/Fig. S1.tif
- Supplementary Materials/Fig.S2.tif
- Supplementary Materials/Fig.S3.tif
- Supplementary Materials/Fig.S4.tif
- Supplementary Materials/Table S1. Microarrays original data of HPMCs.xls
- Supplementary Materials/Table S2.  The thickness of the PM.xlsx
- Supplementary Materials/Table S3. Clinical characteristics of 32 PD patients.xlsx
- Supplementary Materials/Table S4. Virus and siRNA sequences.xls
- Supplementary Materials/Table S5. RT-qPCR primer-revised.xls
