# Supplementary material for: LncRNA RPL29P2 promotes peritoneal fibrosis and impairs peritoneal transport function via miR-1184 in peritoneal dialysis
Source: Int J Med Sci. 2024 Apr 15;21(6):1049–63. doi: 10.7150/ijms.93547 (PMC11103403; doi:10.7150/ijms.93547)
Supplement: Supplementary file 1 — Supplementary figures and tables. [file ijmsv21p1049s1.zip › Supplementary Materials/Table S1. Microarrays original data of HPMCs.xls]

## Sheet: 工作表1
Accession	HGHPMC_rpkm	HPMC_rpkm
ENST00000000233	47.3175	53.6913
ENST00000000412	12.1538	15.024
ENST00000000442	21.3977	21.2532
ENST00000001008	27.1074	42.8479
ENST00000001146	1.78149	0.527765
ENST00000002125	1.08707	0.88054
ENST00000002165	0.107126	0.0261316
ENST00000002501	1.21957	0.842182
ENST00000002596	2.41078	7.44522
ENST00000002829	3.0934	1.35103
ENST00000003084	0.0185402	0.00537865
ENST00000003100	11.4018	15.6844
ENST00000003302	2.93758	1.42115
ENST00000003583	0.360026	0.168465
ENST00000003912	7.7248	4.7298
ENST00000004531	0.0244974	0.0307457
ENST00000004982	0.0233927	0.0331779
ENST00000005082	0.591859	0.645912
ENST00000005178	0.00190752	0
ENST00000005226	0	0.00179161
ENST00000005257	8.56161	7.38839
ENST00000005259	1.06043	0.658242
ENST00000005260	22.5935	20.8443
ENST00000005284	0.0176718	0.00427226
ENST00000005286	6.11282	5.12251
ENST00000005340	7.58686	7.18976
ENST00000005374	2.48914	2.73793
ENST00000005386	2.00492	1.22926
ENST00000005558	1.68726	1.8954
ENST00000005756	0.00204476	0.00593199
ENST00000005995	0	0.00599125
ENST00000006015	1.53665	1.26754
ENST00000006053	0.183832	0.0526359
ENST00000006251	0.593136	0.930244
ENST00000006275	4.51138	3.95318
ENST00000006658	3.26545	3.16616
ENST00000006724	0.000723209	0.00992945
ENST00000006750	0.00358356	0
ENST00000006777	12.9119	10.2932
ENST00000007264	6.71726	8.90318
ENST00000007390	8.23331	10.2772
ENST00000007414	1.33741	0.336122
ENST00000007510	0.0467964	0.0826012
ENST00000007516	7.90111	9.43394
ENST00000007699	0.223683	0.0999827
ENST00000007708	3.56191	2.52553
ENST00000007722	58.0263	78.6564
ENST00000007735	0.0482441	0.0664998
ENST00000007969	0.423257	0.460811
ENST00000008180	0.162601	0.0847569
ENST00000008391	0.0318939	0.0308422
ENST00000008440	1.48034	1.24884
ENST00000008527	2.16102	2.95057
ENST00000008876	0.640699	0.367813
ENST00000008938	0.322117	0.403112
ENST00000009041	3.35009	2.70161
ENST00000009105	0.24853	0.57874
ENST00000009180	22.1735	23.8315
ENST00000009530	41.3058	51.4618
ENST00000009589	64.0449	67.433
ENST00000010132	0.638544	0.699413
ENST00000010299	1.04189	0.709438
ENST00000011292	0.00917459	0.0054711
ENST00000011473	13.4301	10.1338
ENST00000011619	14.6396	13.2521
ENST00000011653	0	0.0536029
ENST00000011684	0.529094	0.255995
ENST00000011691	2.83733	4.60262
ENST00000011700	2.29371	1.42273
ENST00000011898	2.85544	2.06853
ENST00000011989	0.197359	0.10505
ENST00000012049	8.07596	6.62443
ENST00000012134	2.46619	3.77262
ENST00000012443	4.40024	5.38281
ENST00000013034	5.45218	10.0645
ENST00000013070	8.48689	6.09338
ENST00000013125	4.41155	5.81311
ENST00000013222	0.794312	0.616423
ENST00000013807	4.50783	5.59111
ENST00000013894	0.871839	1.27968
ENST00000014914	138.506	235.166
ENST00000014930	12.9525	10.7521
ENST00000014935	1.4158	1.2452
ENST00000016171	11.1307	7.29319
ENST00000016913	0.0116903	0
ENST00000016946	1.35368	1.72355
ENST00000017003	4.60006	2.38908
ENST00000019019	6.49908	11.2864
ENST00000019103	0.00975343	0
ENST00000019317	8.2027	7.23874
ENST00000020673	0.155369	0.0904717
ENST00000020926	0.123507	0.0981091
ENST00000020945	6.88955	24.5848
ENST00000022615	16.4701	18.8355
ENST00000023064	0.0231121	0.0163567
ENST00000023897	0.00382054	0.00316676
ENST00000023939	9.28655	10.0941
ENST00000024061	6.8485	1.07304
ENST00000025008	10.8394	6.88379
ENST00000025301	11.0174	9.33332
ENST00000025399	10.7589	12.5189
ENST00000026218	5.20295	3.73222
ENST00000027335	0.0782497	0.0738381
ENST00000028008	0.805451	0.740429
ENST00000029410	3.78471	3.53015
ENST00000031146	24.0305	20.1156
ENST00000033079	11.2659	6.51572
ENST00000034275	2.16223	2.15383
ENST00000035307	8.73898	9.37719
ENST00000035383	0.221628	0.155015
ENST00000037243	8.0501	5.71971
ENST00000037502	0.00651199	0
ENST00000037869	4.17466	6.88615
ENST00000038176	5.14335	5.18585
ENST00000039007	0.00860733	0
ENST00000039989	7.27906	5.96675
ENST00000040584	0.852212	1.2641
ENST00000040663	6.28381	6.10697
ENST00000040738	1.9546	1.96309
ENST00000040877	6.0426	4.22498
ENST00000042381	1.73993	1.15276
ENST00000042931	0.0446889	0.033996
ENST00000043402	0.340907	0.649443
ENST00000044462	3.18199	2.43314
ENST00000045083	0.310591	0.188585
ENST00000045347	0.342912	0.101543
ENST00000046087	0.011247	0
ENST00000046640	4.34166	3.9281
ENST00000046794	0.000729084	0.00305518
ENST00000052569	1.67991	1.34356
ENST00000052754	0.0249301	0.00341155
ENST00000053243	0.0251624	0
ENST00000053468	8.77739	7.14144
ENST00000053469	0.00970659	0.00469326
ENST00000053867	92.7247	69.1803
ENST00000054650	0.938697	0.744592
ENST00000054666	25.9746	26.6039
ENST00000054668	0.0162412	0
ENST00000054950	21.0336	20.1291
ENST00000055077	4.00501	4.33654
ENST00000055335	1.08916	0.537132
ENST00000055682	0.00116415	0
ENST00000056217	9.74009	10.1382
ENST00000056233	3.41621	1.92827
ENST00000057513	0.492782	0.257824
ENST00000060969	2.41426	1.29453
ENST00000061240	0	0.00376954
ENST00000062104	4.62292	5.64701
ENST00000064571	0	0.00436268
ENST00000064724	0.144098	0.0969007
ENST00000064778	19.4895	11.8685
ENST00000064780	2.08975	5.11898
ENST00000066544	4.89676	2.89782
ENST00000070846	11.104	9.11045
ENST00000072516	2.7072	4.86605
ENST00000072644	3.18881	2.43909
ENST00000072869	3.41123	2.87545
ENST00000074304	1.67606	1.12661
ENST00000075120	0.343327	0.221628
ENST00000075322	0.00188695	0.000829419
ENST00000075430	1.83932	1.9914
ENST00000075503	1.047	0.414944
ENST00000078429	22.2904	25.6914
ENST00000078445	0.0560191	0.00251962
ENST00000078527	3.48481	1.96721
ENST00000080059	4.18329	2.06046
ENST00000081029	11.1475	9.46481
ENST00000082468	5.48545	2.1206
ENST00000083182	6.1208	2.75058
ENST00000084795	103.57	109.484
ENST00000084798	10.0754	7.62661
ENST00000085068	21.6924	22.0984
ENST00000085079	21.4551	19.0035
ENST00000085219	0.0109051	0.0126717
ENST00000086933	0.0264136	0.0510852
ENST00000155093	0.348592	0.270868
ENST00000155674	7.35155	7.54787
ENST00000155840	0	0.0169398
ENST00000155858	0.0329867	0.0209862
ENST00000155926	5.14252	2.52177
ENST00000156084	8.03961	9.24419
ENST00000156109	11.3401	9.17888
ENST00000156471	5.02259	4.45913
ENST00000156476	0.292543	0.323938
ENST00000156499	0.064352	0.0622299
ENST00000156626	3.23098	1.96511
ENST00000156825	7.48514	8.37438
ENST00000157600	0.136953	0.0556042
ENST00000157812	10.0159	12.3753
ENST00000158009	1.65618	2.31919
ENST00000158166	0.481292	0.808339
ENST00000158526	2.06326	2.06012
ENST00000158762	0.488154	0.518799
ENST00000158771	4.00889	2.40371
ENST00000159087	1.7401	1.04326
ENST00000159111	3.00163	2.08652
ENST00000159647	0.690416	0.986637
ENST00000160262	0.772129	0.757314
ENST00000160298	6.5813	3.34653
ENST00000160373	0.0106642	0.000736613
ENST00000160382	0.0133142	0.00715286
ENST00000160740	5.2146	2.79253
ENST00000160827	8.29513	5.7267
ENST00000161006	14.026	12.2583
ENST00000161559	0.648495	0.637482
ENST00000161863	3.23119	2.54031
ENST00000162044	2.6977	1.99738
ENST00000162330	5.29473	9.53857
ENST00000162391	7.1943	4.02614
ENST00000162749	13.5885	7.97015
ENST00000163416	9.67941	6.92593
ENST00000163678	1.19913	1.18045
ENST00000164024	6.22871	3.63446
ENST00000164133	7.6513	8.01016
ENST00000164139	0.361898	0.287986
ENST00000164227	11.7893	6.43756
ENST00000164247	0.166366	0.178686
ENST00000164305	2.38506	1.83785
ENST00000164640	0.0192306	0.00476832
ENST00000165086	1.18099	1.27464
ENST00000165524	0.0516766	0
ENST00000165698	0.0400577	0.0100429
ENST00000166139	4.27615	9.3901
ENST00000166244	0.010672	0.00978624
ENST00000166345	6.38902	11.2355
ENST00000166534	0.880236	0.569268
ENST00000167106	1.37843	1.61282
ENST00000167218	3.21346	2.57472
ENST00000167462	5.10386	3.45312
ENST00000167586	0.834917	1.86943
ENST00000167588	0.0157083	0.341781
ENST00000167825	1.80471	0.750606
ENST00000168148	0.00444096	0.00429451
ENST00000168216	16.4339	19.9634
ENST00000168712	0	0.0081613
ENST00000168869	0.013147	0.000737519
ENST00000168977	0.006058	0
ENST00000169293	0.00904582	0.00255324
ENST00000169298	0.26086	0.168551
ENST00000169551	0.854412	0.756292
ENST00000170168	7.70638	11.557
ENST00000170447	3.69088	3.46958
ENST00000170564	1.44552	1.20707
ENST00000170630	9.61652	12.4284
ENST00000171111	10.3267	7.31539
ENST00000171757	0.00530635	0
ENST00000171887	1.10295	0.240587
ENST00000172229	16.4674	14.3253
ENST00000172853	0.00605831	0.00573304
ENST00000173229	0.577417	0.176154
ENST00000173527	13.7938	12.8901
ENST00000173785	2.88953	9.31265
ENST00000173898	0.0474064	0.0605193
ENST00000174618	9.7773	33.9337
ENST00000174653	2.41705	2.17194
ENST00000175091	77.8634	53.5521
ENST00000175238	0.00405186	0.00391825
ENST00000175506	2.92552	4.29413
ENST00000175756	4.70562	4.31061
ENST00000176183	0.277813	0.158313
ENST00000176195	0.298199	0.0360457
ENST00000176643	5.63778	4.13096
ENST00000176763	8.38471	10.1499
ENST00000177648	0.586237	0.272949
ENST00000177694	0	0.0256469
ENST00000177742	16.1142	16.6379
ENST00000178638	0.0353968	0.0304473
ENST00000178640	4.5176	3.12936
ENST00000179259	5.86799	6.73297
ENST00000180166	0.00808212	0
ENST00000180173	0.774558	0.723031
ENST00000181383	0.0317825	0.0268926
ENST00000181796	3.38653	3.76659
ENST00000181839	4.74416	3.74656
ENST00000182290	0.000690067	0.000834139
ENST00000182377	0.769391	0.65843
ENST00000182527	6.2012	5.75985
ENST00000183605	0.0424291	0.0606118
ENST00000184183	0.0385665	0.00431656
ENST00000184266	4.50426	5.47885
ENST00000184956	3.93782	2.74012
ENST00000185150	3.93447	3.38494
ENST00000185206	1.70217	0.245872
ENST00000186436	5.73613	4.63137
ENST00000187397	0.00252877	0.00150972
ENST00000187608	0.00209886	0.00202965
ENST00000187762	3.82801	2.69867
ENST00000187830	6.30028	13.8645
ENST00000187879	0.463912	0.276841
ENST00000187910	0.613815	0.240681
ENST00000188312	0.62851	0.486385
ENST00000188376	16.9265	19.1739
ENST00000188403	0.0956936	0.0107916
ENST00000188790	0.00261729	0
ENST00000189444	20.4473	20.3249
ENST00000189978	0.0144843	0.00977827
ENST00000190165	0.0656195	0.0423038
ENST00000190611	0.118433	0.0669375
ENST00000190983	0.126573	0.0617479
ENST00000191018	12.6784	13.1516
ENST00000191063	1.77026	1.96516
ENST00000192314	0.189204	0.0866676
ENST00000192788	9.99486	5.7506
ENST00000193029	0.155268	0.148763
ENST00000193322	1.11314	1.03683
ENST00000193391	0.244005	0.170038
ENST00000193403	8.01563	14.2577
ENST00000194097	0.465318	0.277203
ENST00000194118	10.0278	5.68492
ENST00000194130	0.163727	0.130199
ENST00000194152	0.034729	0.0182424
ENST00000194155	0.401318	0.366341
ENST00000194214	1.96364	2.57607
ENST00000194530	1.87333	1.83985
ENST00000194672	0.525729	0.293967
ENST00000194900	1.24049	0.530708
ENST00000195173	0.0223492	0.0048926
ENST00000195649	0.000236678	0.000330595
ENST00000196061	13.9944	13.3164
ENST00000196169	0.874567	0.516309
ENST00000196371	3.05856	4.59606
ENST00000196482	4.03163	6.13477
ENST00000196489	3.24245	3.35004
ENST00000196551	106.073	126.721
ENST00000197268	2.77635	1.99839
ENST00000198536	0.876846	0.864498
ENST00000198765	12.5832	12.9271
ENST00000198767	4.93147	5.68848
ENST00000198801	0.0153852	0.0250574
ENST00000198939	6.61529	8.89622
ENST00000199280	0.0468481	0.00105357
ENST00000199320	7.68262	6.58599
ENST00000199389	31.9352	24.6961
ENST00000199447	0.00196693	0.00190207
ENST00000199448	0.00524918	0
ENST00000199706	3.38826	3.90341
ENST00000199708	0.0763579	0.0492266
ENST00000199764	1.65808	1.81423
ENST00000199814	7.54273	6.77845
ENST00000199936	0.0304732	0.0340019
ENST00000199940	0.0249766	0.0243165
ENST00000200135	3.08996	2.30902
ENST00000200181	32.9933	24.1781
ENST00000200453	26.7029	80.6072
ENST00000200457	63.7329	86.1261
ENST00000200557	0.114012	0.0742711
ENST00000200639	20.5644	17.5132
ENST00000200652	2.6092	1.36303
ENST00000200676	0.0330084	0.0171876
ENST00000200691	0.0859465	0.0784751
ENST00000201015	0.194267	21.5242
ENST00000201031	17.5531	11.0131
ENST00000201586	0.495137	0.43806
ENST00000201647	0.976587	1.30226
ENST00000201943	0.0126605	0.0243734
ENST00000201961	0.0597128	0.0339669
ENST00000201963	0.303205	0.168514
ENST00000201979	0.00819376	0
ENST00000202017	9.17428	9.75787
ENST00000202028	25.0522	11.9551
ENST00000202556	4.25778	2.3529
ENST00000202625	0.00496023	0.0105527
ENST00000202677	3.49548	2.36481
ENST00000202773	17.6601	24.9986
ENST00000202816	0.478651	1.15341
ENST00000202831	3.0239	2.15317
ENST00000202834	2.69104	2.66213
ENST00000202917	24.5957	10.3621
ENST00000202967	0.403561	0.0704625
ENST00000203001	0.920647	1.19077
ENST00000203166	1.53852	1.39468
ENST00000203407	17.9902	17.2776
ENST00000203556	5.50576	3.16662
ENST00000203629	0.0909969	0.0646048
ENST00000203630	48.7235	53.0031
ENST00000203664	3.59327	3.10813
ENST00000204005	1.04257	0.865548
ENST00000204517	3.07752	3.57881
ENST00000204549	13.6814	11.6472
ENST00000204566	11.4295	10.4528
ENST00000204604	0.0107615	0.0042524
ENST00000204615	0.161799	0.0628226
ENST00000204637	0.703567	0.626039
ENST00000204679	3.07016	3.12076
ENST00000204726	3.88043	3.99787
ENST00000204801	0.0022522	0.00166114
ENST00000204961	10.6786	12.9857
ENST00000205061	6.6423	4.98928
ENST00000205135	0.982693	0.929331
ENST00000205143	0.0409513	0.00754302
ENST00000205194	3.16492	2.02987
ENST00000205214	0.61868	0.284344
ENST00000205386	0.0027175	0.00469265
ENST00000205402	2.80352	2.54722
ENST00000205557	0.117092	0.141162
ENST00000205636	33.9099	28.3031
ENST00000205890	0.0627141	0.0271774
ENST00000205948	0	0.00373944
ENST00000206020	2.25572	2.42968
ENST00000206249	0.0503885	0.0152728
ENST00000206262	0.0778307	0.00940803
ENST00000206380	8.50999	4.42014
ENST00000206423	5.63447	2.42334
ENST00000206446	0.064657	0.0208416
ENST00000206451	34.1181	32.1486
ENST00000206474	2.21395	2.20093
ENST00000206513	0.0321898	0.0254686
ENST00000206542	1.60309	1.71557
ENST00000206544	0.0416981	0.0101633
ENST00000206595	1.13574	0.881537
ENST00000206765	1.00948	0.337776
ENST00000207157	0.00130227	0.00188899
ENST00000207457	0.0452042	0.0291423
ENST00000207549	5.34918	4.23843
ENST00000207636	8.56913	7.20594
ENST00000207771	0.00163487	0.00453756
ENST00000207870	0.43502	0.67752
ENST00000209540	0.0439376	0
ENST00000209665	0.0107281	0.0285295
ENST00000209668	0.0345182	0.00303442
ENST00000209718	1.13273	1.47077
ENST00000209728	6.22893	10.497
ENST00000209873	4.80071	4.83198
ENST00000209875	19.3039	13.506
ENST00000209884	2.56987	1.91277
ENST00000209929	0.144657	0.050245
ENST00000210060	3.3205	2.69352
ENST00000210187	3.37922	2.82578
ENST00000210227	8.94948	10.5792
ENST00000210313	12.5462	8.19726
ENST00000210444	19.8838	23.1777
ENST00000210633	0.165262	0.141317
ENST00000211076	0.0147894	0.0117347
ENST00000211287	22.7215	19.5593
ENST00000211314	4.46961	5.13347
ENST00000211379	12.573	13.003
ENST00000211413	0.130304	0.039622
ENST00000211921	0.00208221	0
ENST00000211936	1.01407	0.489858
ENST00000211998	14.5311	40.4484
ENST00000212015	1.92521	2.18193
ENST00000212355	0.612775	0.201504
ENST00000214869	6.54612	5.516
ENST00000214893	15.7244	14.0505
ENST00000215057	3.76771	2.49448
ENST00000215061	1.45116	0.97374
ENST00000215071	6.81715	9.01689
ENST00000215095	0.478393	0.341154
ENST00000215115	2.93042	4.00521
ENST00000215368	0.0575031	0.0139017
ENST00000215375	19.0408	20.4474
ENST00000215376	0.302351	0.609281
ENST00000215473	0.00169658	0.00164063
ENST00000215530	0.0832501	0.114049
ENST00000215531	0.0171089	0.0132358
ENST00000215539	0.070921	0.0592302
ENST00000215555	3.88854	2.71705
ENST00000215565	24.0865	31.2179
ENST00000215567	9.28739	10.6481
ENST00000215570	9.96056	13.517
ENST00000215574	6.69533	9.3252
ENST00000215582	47.1861	65.4812
ENST00000215587	8.3241	10.0792
ENST00000215631	8.33334	16.8344
ENST00000215637	0.0211108	0.00411291
ENST00000215659	0.889831	1.14083
ENST00000215727	0.145551	0.246315
ENST00000215730	8.01916	6.62201
ENST00000215739	2.85834	2.35006
ENST00000215742	4.86069	4.99581
ENST00000215743	0.0779592	0.0319049
ENST00000215754	54.7932	76.1088
ENST00000215770	5.06417	6.09088
ENST00000215781	0.0318867	0.0213475
ENST00000215790	1.53199	1.76213
ENST00000215793	15.3892	17.2952
ENST00000215794	2.68324	2.03282
ENST00000215798	1.96856	1.16456
ENST00000215812	0.000934298	0.00322244
ENST00000215829	19.1126	19.4872
ENST00000215832	12.5898	11.324
ENST00000215838	0.00466414	0.00485729
ENST00000215855	0.354047	0.0380414
ENST00000215862	4.27693	5.09197
ENST00000215882	25.2031	25.1652
ENST00000215885	0.0505844	0
ENST00000215886	1.18882	2.33273
ENST00000215904	2.38576	3.10237
ENST00000215906	1.68247	0.646472
ENST00000215909	15.9686	26.7449
ENST00000215912	4.87197	0.579511
ENST00000215917	3.80618	3.65851
ENST00000215919	7.68165	5.14129
ENST00000215939	0.0247597	0
ENST00000215941	3.67591	2.25878
ENST00000215956	8.04008	11.1561
ENST00000215957	51.3944	26.852
ENST00000215980	1.9474	2.051
ENST00000216014	1.73822	1.19737
ENST00000216019	23.7407	17.9034
ENST00000216024	0.990244	0.800407
ENST00000216027	2.12658	1.52716
ENST00000216029	2.13556	1.32455
ENST00000216034	14.6274	21.0502
ENST00000216036	0.0475537	0.0272507
ENST00000216037	10.6961	13.3984
ENST00000216038	17.2793	14.4131
ENST00000216039	17.1072	26.2168
ENST00000216044	7.9128	7.62783
ENST00000216061	2.46601	1.98103
ENST00000216068	4.49115	3.80724
ENST00000216071	0.0137112	0
ENST00000216075	0	0.0058375
ENST00000216080	9.29653	7.63
ENST00000216083	19.3509	15.4976
ENST00000216085	2.80432	2.7904
ENST00000216099	4.59098	2.67173
ENST00000216101	0.0549367	0.024349
ENST00000216106	3.72922	2.99762
ENST00000216115	13.2561	14.1479
ENST00000216117	0.554028	0.960265
ENST00000216121	30.8212	27.389
ENST00000216122	7.1073	8.33145
ENST00000216124	2.04295	1.5236
ENST00000216127	0.07597	0.0154663
ENST00000216129	20.3887	33.8442
ENST00000216133	4.67903	2.60875
ENST00000216139	0.0190406	0.0245503
ENST00000216144	1.25793	1.05048
ENST00000216146	75.2059	102.937
ENST00000216155	0.740756	0.524069
ENST00000216160	11.4145	5.08228
ENST00000216177	0.00817498	0.00346403
ENST00000216180	0.639112	0.325161
ENST00000216181	55.6354	99.0539
ENST00000216185	7.76688	8.69529
ENST00000216187	3.73097	3.85481
ENST00000216190	13.762	20.3005
ENST00000216194	2.31504	2.78921
ENST00000216211	0.0259612	0.0125526
ENST00000216214	3.40061	2.42915
ENST00000216218	8.61723	7.26359
ENST00000216223	0.0301842	0.0144341
ENST00000216225	7.9869	8.43795
ENST00000216237	2.79601	2.49525
ENST00000216241	0.309692	0.215278
ENST00000216252	9.72738	14.8726
ENST00000216254	15.6065	18.8338
ENST00000216259	1.18386	1.00456
ENST00000216264	1.47468	0.596066
ENST00000216267	1.69543	1.99224
ENST00000216268	8.26711	10.1572
ENST00000216271	0.814996	0.706134
ENST00000216274	0.0111921	0.00398744
ENST00000216277	19.0937	16.2072
ENST00000216281	31.5442	40.7389
ENST00000216286	0.351453	0.23581
ENST00000216288	3.08642	2.49054
ENST00000216294	2.79386	2.06832
ENST00000216297	18.3283	19.5433
ENST00000216327	3.61014	2.94503
ENST00000216330	2.84491	2.86652
ENST00000216336	0.00769899	0
ENST00000216338	0.0110061	0.0338648
ENST00000216341	0.0131876	0
ENST00000216350	6.67864	8.42974
ENST00000216361	0.0978222	0.02347
ENST00000216366	0.646151	0.478024
ENST00000216367	0.799733	1.15587
ENST00000216373	4.77057	2.07073
ENST00000216378	0.509798	0.78333
ENST00000216392	17.1085	13.1861
ENST00000216407	0.908276	0.872804
ENST00000216410	11.4965	14.0382
ENST00000216414	0.710201	0.573249
ENST00000216416	6.71481	5.20295
ENST00000216420	1.41464	0.702119
ENST00000216442	3.72875	3.95041
ENST00000216445	0.748581	0.612973
ENST00000216446	2.23193	3.1463
ENST00000216450	0.00621248	0.00267005
ENST00000216452	2.42671	1.88919
ENST00000216455	8.20965	8.7364
ENST00000216456	2.28975	2.80073
ENST00000216463	1.49563	1.97155
ENST00000216465	1.15219	1.17197
ENST00000216468	6.48819	5.35783
ENST00000216471	0.939789	0.772802
ENST00000216479	4.42432	6.31623
ENST00000216481	0.0298689	0.00314629
ENST00000216484	12.6447	11.1083
ENST00000216487	4.0495	3.21232
ENST00000216489	3.10474	3.36896
ENST00000216492	0.0942352	0.0644822
ENST00000216500	1.55242	1.49599
ENST00000216513	7.71077	3.83258
ENST00000216517	0.436591	0.501573
ENST00000216520	21.5174	27.5408
ENST00000216540	0.665818	0.14165
ENST00000216554	10.9113	6.39964
ENST00000216602	2.79364	2.75277
ENST00000216605	12.344	14.5231
ENST00000216629	0.0150956	0.0109483
ENST00000216639	5.4388	5.13597
ENST00000216658	0.220558	0.175826
ENST00000216714	13.8047	15.6082
ENST00000216727	16.2049	19.2205
ENST00000216733	3.74756	1.35044
ENST00000216743	2.73886	2.04141
ENST00000216756	2.09503	3.11289
ENST00000216774	3.27327	3.56432
ENST00000216780	7.32499	5.04418
ENST00000216797	51.3356	12.097
ENST00000216799	2.47882	2.40629
ENST00000216802	10.2426	10.0602
ENST00000216807	3.13407	2.2712
ENST00000216832	4.26936	5.65623
ENST00000216840	1.60265	1.30823
ENST00000216862	0.0808575	0.0852688
ENST00000216877	2.5146	1.90897
ENST00000216879	3.05576	3.65676
ENST00000216923	3.33113	1.90182
ENST00000216927	0.0481053	0.0531504
ENST00000216951	29.4573	27.3945
ENST00000216962	20.5347	21.3221
ENST00000216968	5.76876	6.11681
ENST00000217026	22.7489	43.0801
ENST00000217073	0.904641	1.00829
ENST00000217074	1.27911	1.34713
ENST00000217075	0.302757	0.391502
ENST00000217086	0.626823	0.820556
ENST00000217109	6.82317	4.77112
ENST00000217121	8.19638	8.95975
ENST00000217130	3.24169	2.88046
ENST00000217131	17.3613	18.3036
ENST00000217133	1.29883	0.848572
ENST00000217159	10.0525	6.19895
ENST00000217162	2.3646	1.88008
ENST00000217169	0.014959	0
ENST00000217173	2.20728	1.4469
ENST00000217182	2.92779	2.81151
ENST00000217185	9.91328	6.5666
ENST00000217188	0.476952	0.234963
ENST00000217195	7.98736	9.50208
ENST00000217233	17.91	14.9952
ENST00000217244	7.37007	7.17428
ENST00000217246	0.00213991	0.000440286
ENST00000217254	6.31198	2.48834
ENST00000217260	0.00755963	0
ENST00000217270	0.153553	0.0828116
ENST00000217289	9.82607	8.04174
ENST00000217305	0.00177986	0.00344233
ENST00000217315	16.4952	13.0494
ENST00000217320	0.903832	0.668187
ENST00000217381	15.728	8.56796
ENST00000217398	3.55814	1.23078
ENST00000217402	68.9963	58.4015
ENST00000217407	0.00695697	0.0201827
ENST00000217420	0.0212006	0.0102508
ENST00000217423	0.0544978	0.0395255
ENST00000217425	75.4336	54.5003
ENST00000217426	41.4177	83.4002
ENST00000217428	0.0573219	0
ENST00000217429	7.74676	4.87769
ENST00000217446	9.55039	8.06775
ENST00000217455	2.95476	2.45093
ENST00000217456	13.4237	12.81
ENST00000217515	1.25845	1.01127
ENST00000217652	15.506	16.2012
ENST00000217740	1.16077	1.02279
ENST00000217800	0.551378	0.278093
ENST00000217885	0.0229475	0.00634023
ENST00000217890	0.0771107	0.1131
ENST00000217893	6.18726	8.65843
ENST00000217901	6.82735	6.69846
ENST00000217909	4.93273	4.27387
ENST00000217926	0.0152602	0
ENST00000217939	21.1974	13.9296
ENST00000217957	1.37793	1.09586
ENST00000217958	15.7488	12.3383
ENST00000217961	22.6732	13.0572
ENST00000217964	0.239459	0.264857
ENST00000217971	13.8746	13.8348
ENST00000217999	0.0354814	0
ENST00000218004	1.94689	1.75201
ENST00000218006	0.00367329	0.00710433
ENST00000218008	0.544285	0.4469
ENST00000218032	0	0.00312921
ENST00000218056	6.70614	7.18765
ENST00000218075	0.0459052	0.0273585
ENST00000218089	7.49034	6.31206
ENST00000218099	0	0.0023728
ENST00000218104	2.2935	2.06215
ENST00000218147	1.2872	1.16286
ENST00000218176	0.180385	0.173445
ENST00000218197	0.507658	0.432166
ENST00000218200	3.10895	2.92838
ENST00000218224	2.51554	2.66066
ENST00000218249	0.40105	0.332111
ENST00000218316	0.00699263	0
ENST00000218328	25.125	18.2475
ENST00000218340	6.33895	5.16909
ENST00000218348	14.6465	18.5645
ENST00000218364	3.96455	3.12426
ENST00000218388	20.5799	21.8918
ENST00000218432	0.758014	0.937474
ENST00000218436	0.0137305	0.0265554
ENST00000218439	4.67737	3.71254
ENST00000218516	6.99106	9.22708
ENST00000218548	0.00548337	0.00530255
ENST00000218652	7.98366	8.31109
ENST00000218721	0.0660659	0.0425916
ENST00000218758	0.0488067	0.0435069
ENST00000218789	3.54252	2.6228
ENST00000218867	0.00840063	0
ENST00000218981	0.958759	0.559543
ENST00000219022	29.5457	14.272
ENST00000219054	0.00267703	0.0032877
ENST00000219066	1.67055	1.5123
ENST00000219069	4.39758	6.31696
ENST00000219070	0.229261	0.14112
ENST00000219084	0.769193	0.272671
ENST00000219091	2.83118	1.66293
ENST00000219097	1.88916	2.18665
ENST00000219139	6.10042	4.98936
ENST00000219150	0.232952	0.356939
ENST00000219162	0.13921	0
ENST00000219168	2.47479	1.9829
ENST00000219169	10.3952	12.6962
ENST00000219197	0.00373514	0.00180599
ENST00000219204	8.37452	6.22268
ENST00000219207	6.97019	1.58438
ENST00000219235	16.6892	12.0105
ENST00000219240	1.30432	1.45315
ENST00000219244	5.80088	1.71613
ENST00000219251	3.00914	2.96942
ENST00000219252	19.3691	21.6014
ENST00000219255	1.91212	1.24651
ENST00000219271	11.4304	5.95795
ENST00000219281	6.1546	6.21835
ENST00000219299	1.95676	1.38111
ENST00000219301	0.409027	0.278311
ENST00000219302	1.69142	1.58007
ENST00000219313	17.6826	18.0797
ENST00000219315	0.947934	1.35877
ENST00000219320	2.96216	2.88158
ENST00000219322	6.11552	10.516
ENST00000219334	0.282386	0.185841
ENST00000219343	3.98643	4.89334
ENST00000219345	2.95352	3.25513
ENST00000219368	0.260771	1.0486
ENST00000219400	0.578491	0.520498
ENST00000219406	0.0121857	0.0124313
ENST00000219409	0.00479193	0
ENST00000219431	8.05158	5.99
ENST00000219439	1.86203	0.82712
ENST00000219454	0	0.0100336
ENST00000219473	6.78885	7.86175
ENST00000219476	1.88083	1.60693
ENST00000219478	1.88281	1.61465
ENST00000219479	3.61723	4.18601
ENST00000219481	1.07696	1.33267
ENST00000219535	0.91112	0.769382
ENST00000219542	4.38254	3.15472
ENST00000219548	5.59044	5.66307
ENST00000219551	0.322117	0.188166
ENST00000219596	0.684658	0.571062
ENST00000219599	0.00834694	0.0301941
ENST00000219611	13.5134	12.8514
ENST00000219660	0	0.0485384
ENST00000219689	16.8955	15.2662
ENST00000219700	1.70617	2.99034
ENST00000219746	0.00246155	0
ENST00000219771	0.101563	0.139766
ENST00000219782	30.6943	24.0004
ENST00000219789	5.92246	4.85968
ENST00000219794	7.13143	6.29571
ENST00000219797	2.44911	1.53814
ENST00000219821	1.07186	0.680688
ENST00000219833	0.191078	0.0606501
ENST00000219837	5.38777	4.7263
ENST00000219905	2.05048	1.37999
ENST00000219919	0.0989247	0.0318875
ENST00000220003	8.32382	9.82481
ENST00000220058	3.43971	2.90916
ENST00000220062	0.00516766	0
ENST00000220166	48.0749	37.068
ENST00000220244	0.326465	0.728924
ENST00000220325	20.2861	29.7625
ENST00000220420	0.00645657	0.0174822
ENST00000220429	2.16604	3.96393
ENST00000220478	0.406398	0.166485
ENST00000220496	1.85593	1.10566
ENST00000220507	27.5573	12.3184
ENST00000220509	25.3489	21.3246
ENST00000220514	6.41291	2.94595
ENST00000220531	2.10765	1.90617
ENST00000220562	6.08573	4.54468
ENST00000220584	11.7753	13.0866
ENST00000220592	7.44814	14.1417
ENST00000220597	0.186126	0.321291
ENST00000220616	0.859646	0.61441
ENST00000220659	1.37011	0.96762
ENST00000220669	1.89336	1.33886
ENST00000220676	0.00960748	0.00743253
ENST00000220751	10.6491	6.0756
ENST00000220763	0.0145979	0.0378323
ENST00000220764	2.361	1.92736
ENST00000220772	0.0227782	0.00734235
ENST00000220809	85.586	111.302
ENST00000220812	0.167862	0.0737849
ENST00000220822	1.00091	1.5851
ENST00000220847	0.83817	0.688648
ENST00000220849	19.6091	19.0585
ENST00000220853	2.087	1.30318
ENST00000220856	0	0.00437933
ENST00000220876	0.0122741	0.00148366
ENST00000220888	0.00547696	0.0083859
ENST00000220913	8.57916	9.85814
ENST00000220931	0.00891461	0.000602775
ENST00000220959	7.57473	4.68946
ENST00000220966	4.74173	7.17662
ENST00000221086	2.59272	2.08026
ENST00000221114	1.52863	1.53035
ENST00000221130	17.7615	20.3561
ENST00000221132	3.97761	15.2476
ENST00000221138	5.99341	8.14638
ENST00000221166	0.00492084	0.00705582
ENST00000221200	5.56552	5.74249
ENST00000221222	4.07859	3.90555
ENST00000221232	3.9608	4.81017
ENST00000221233	4.18553	4.23828
ENST00000221249	7.35134	3.25214
ENST00000221264	0.766675	13.9857
ENST00000221265	5.2541	6.46206
ENST00000221283	4.26567	3.77608
ENST00000221307	0.680392	0.42985
ENST00000221315	0.55834	0.354008
ENST00000221327	0.614884	0.395067
ENST00000221355	0.327448	0.199759
ENST00000221363	11.7885	8.8969
ENST00000221399	0.320843	0.0770955
ENST00000221403	0.0883426	0.143399
ENST00000221413	13.9067	18.6712
ENST00000221418	11.2618	9.15825
ENST00000221419	12.3084	12.2236
ENST00000221421	0.459382	0.594087
ENST00000221431	1.53912	1.19103
ENST00000221444	0.543051	0.462449
ENST00000221448	5.62593	9.14867
ENST00000221452	7.07257	7.57787
ENST00000221455	2.17508	2.30124
ENST00000221459	0.401448	0.345108
ENST00000221462	6.47553	4.5526
ENST00000221466	1.32685	1.19765
ENST00000221476	0.116181	0.0796182
ENST00000221480	1.9023	1.20395
ENST00000221485	0.0324278	0.00887504
ENST00000221486	20.2775	26.6818
ENST00000221494	17.0138	18.7398
ENST00000221496	1.22866	0.958726
ENST00000221498	0.0152577	0.018893
ENST00000221504	1.90734	3.10737
ENST00000221538	0.0370321	0.0188007
ENST00000221543	4.26925	2.45241
ENST00000221554	1.74752	1.19891
ENST00000221561	24.9316	23.5649
ENST00000221566	24.2669	30.5037
ENST00000221573	4.25631	4.33512
ENST00000221576	3.51906	6.75636
ENST00000221665	9.51008	8.66125
ENST00000221671	1.37147	1.22605
ENST00000221700	0.185744	0.105056
ENST00000221730	0.0673894	0.0736148
ENST00000221735	0.206832	0.13366
ENST00000221742	0.00476182	0.00255822
ENST00000221770	1.6396	1.80603
ENST00000221784	0.413452	0.751225
ENST00000221797	0.00566554	0
ENST00000221801	11.0326	19.1802
ENST00000221818	0.0267802	0.0443951
ENST00000221847	0.60391	0.322588
ENST00000221855	2.08103	2.16623
ENST00000221856	0.620927	0.521846
ENST00000221859	1.87756	2.14861
ENST00000221891	0.0356721	0.0487095
ENST00000221899	1.44315	1.73399
ENST00000221905	0.0325263	0.0151334
ENST00000221922	2.71153	3.7824
ENST00000221930	16.6374	16.0893
ENST00000221943	3.56353	2.80963
ENST00000221957	12.5513	11.1386
ENST00000221972	0.157248	0.0751574
ENST00000221973	0.00693928	0
ENST00000221975	228.537	223.109
ENST00000221978	0.0269724	0.0286912
ENST00000221980	0.6935	0.448553
ENST00000221992	0.246345	0.229681
ENST00000221996	0.952801	0.799256
ENST00000222002	0.556486	0.397258
ENST00000222005	27.0536	33.1299
ENST00000222008	5.47588	4.30382
ENST00000222032	4.85187	3.39278
ENST00000222033	0.0382682	0
ENST00000222115	0.0505524	0.00158035
ENST00000222120	30.4669	18.3189
ENST00000222122	6.43939	2.37901
ENST00000222125	0.77721	0.265787
ENST00000222139	0.624461	0.350911
ENST00000222145	0.160154	0.126956
ENST00000222190	29.3757	26.0819
ENST00000222212	0.00335694	0.00973874
ENST00000222214	0.743745	0.854898
ENST00000222219	17.1981	13.0405
ENST00000222224	1.79196	2.08044
ENST00000222247	198.02	208.031
ENST00000222248	1.22698	0.799365
ENST00000222249	0.471351	0.413686
ENST00000222250	2.22455	2.19524
ENST00000222254	14.0237	10.866
ENST00000222256	0.602668	0.178436
ENST00000222266	9.853	10.2154
ENST00000222271	0.00554353	0.004914
ENST00000222275	0.00557752	0.00719146
ENST00000222284	6.037	6.99005
ENST00000222286	0.951349	1.20055
ENST00000222304	0	0.149738
ENST00000222305	3.26285	2.51034
ENST00000222307	3.36525	4.59889
ENST00000222308	15.4439	14.2736
ENST00000222329	14.9928	13.0252
ENST00000222330	7.41053	8.93233
ENST00000222339	2.79669	4.08726
ENST00000222345	13.5266	10.7865
ENST00000222374	1.5409	1.05699
ENST00000222381	0.19112	0.174264
ENST00000222382	0.0177297	0.00118747
ENST00000222388	6.0578	9.95127
ENST00000222390	0.00284743	0
ENST00000222399	4.44694	4.51568
ENST00000222402	2.6652	2.10343
ENST00000222462	0.0845348	0.0167687
ENST00000222481	0.0399491	0
ENST00000222482	0.597026	1.0662
ENST00000222511	2.01879	1.43609
ENST00000222543	26.2191	64.3227
ENST00000222547	6.42332	3.83435
ENST00000222553	10.2577	20.3661
ENST00000222567	7.09471	7.92669
ENST00000222572	1.67336	1.65213
ENST00000222573	4.65667	9.67932
ENST00000222574	5.30137	2.00855
ENST00000222584	1.86835	2.18609
ENST00000222597	3.71232	3.72141
ENST00000222598	0.0242464	0
ENST00000222644	1.13349	1.4209
ENST00000222673	22.0341	20.7239
ENST00000222674	0	0.0221727
ENST00000222690	16.9447	13.6798
ENST00000222693	13.8711	18.9312
ENST00000222718	1.06042	0.483637
ENST00000222725	0.275547	0.32516
ENST00000222726	3.57307	1.15826
ENST00000222728	1.2299	0.3992
ENST00000222747	1.78521	0.880852
ENST00000222753	0.0379715	0.0157369
ENST00000222761	0.0363803	0
ENST00000222792	0.129342	0.0320814
ENST00000222800	2.15749	4.19143
ENST00000222803	3.71516	2.68727
ENST00000222812	1.08505	2.07198
ENST00000222823	2.00561	1.52909
ENST00000222969	12.5934	14.1051
ENST00000222982	0.245531	0.103655
ENST00000222990	3.19939	4.60532
ENST00000223023	13.9933	16.7594
ENST00000223026	0.287069	0.13169
ENST00000223028	0	0.00262935
ENST00000223029	18.1512	25.8851
ENST00000223051	0.00701649	0.00443761
ENST00000223054	4.28412	3.33385
ENST00000223061	1.51362	0.882063
ENST00000223073	3.39063	3.02196
ENST00000223076	2.92866	2.10923
ENST00000223084	0.515914	0.525963
ENST00000223095	5.21456	94.2533
ENST00000223114	0.972386	0.58399
ENST00000223122	1.53711	0.817471
ENST00000223127	19.2714	18.4264
ENST00000223129	3.468	3.25334
ENST00000223136	36.0867	39.4616
ENST00000223145	1.10422	0.862635
ENST00000223167	0.46047	0.426934
ENST00000223190	1.45244	1.66723
ENST00000223208	0.81906	0.512906
ENST00000223210	1.02401	0.20406
ENST00000223215	2.13213	1.81232
ENST00000223271	0.380703	0.33487
ENST00000223273	2.15768	2.22227
ENST00000223293	1.33068	0.397573
ENST00000223321	7.33987	6.05154
ENST00000223324	3.20415	3.37679
ENST00000223336	2.82783	2.28693
ENST00000223357	0.0532088	0.141432
ENST00000223361	10.1995	15.5269
ENST00000223364	0	0.0278698
ENST00000223368	6.47783	8.51806
ENST00000223369	15.8902	19.6023
ENST00000223398	13.7752	14.8769
ENST00000223423	0.0133948	0.0401816
ENST00000223428	1.79503	0.992609
ENST00000223459	1.07444	0.44166
ENST00000223500	5.39347	4.66033
ENST00000223517	0.311208	0.0694675
ENST00000223528	1.82768	1.44824
ENST00000223609	0.00337229	0.00788097
ENST00000223641	13.6885	15.3956
ENST00000223642	1.33306	0.859399
ENST00000223791	0.904408	0.819191
ENST00000223795	0.025052	0.0276868
ENST00000223836	5.73911	6.14048
ENST00000223862	0.112865	0.0989114
ENST00000223864	1.77486	2.09616
ENST00000223865	8.26466	5.72676
ENST00000223951	0.323573	0.18189
ENST00000224073	25.5621	41.856
ENST00000224140	10.9346	9.79858
ENST00000224181	0.273916	0.375466
ENST00000224237	0.00311352	0.0266525
ENST00000224337	0.650613	1.00627
ENST00000224356	0.108927	0.271822
ENST00000224652	2.42972	1.39406
ENST00000224721	0.0334204	0.0404689
ENST00000224756	1.88765	1.99222
ENST00000224784	2.5102	2.51993
ENST00000224807	4.28188	4.23492
ENST00000224862	2.77274	0.953669
ENST00000224949	4.36724	8.10302
ENST00000224950	2.65631	2.0537
ENST00000225171	0.787016	0.750628
ENST00000225174	34.8422	72.1842
ENST00000225235	3.22822	2.28596
ENST00000225275	0.014852	0.0123105
ENST00000225276	6.21137	5.18357
ENST00000225296	7.97036	10.1661
ENST00000225298	4.8707	8.22697
ENST00000225308	6.33186	8.20247
ENST00000225328	0.586487	0.583616
ENST00000225371	0.181364	0.0876918
ENST00000225387	0.217794	0.109518
ENST00000225388	24.3821	22.8328
ENST00000225394	7.49272	6.61165
ENST00000225430	104.026	128.33
ENST00000225441	0.033624	0.0900077
ENST00000225474	0.0140994	0.016174
ENST00000225504	8.86176	8.01945
ENST00000225512	1.38053	1.34877
ENST00000225519	6.14389	6.95739
ENST00000225525	85.3068	76.5233
ENST00000225538	0.00252922	0.0293498
ENST00000225550	0.0524123	0.0514293
ENST00000225567	5.38895	5.26574
ENST00000225573	14.7818	14.5623
ENST00000225576	1.24653	1.71719
ENST00000225577	1.72363	1.52365
ENST00000225587	2.51739	2.19879
ENST00000225603	6.6876	5.73302
ENST00000225609	0.922502	0.949907
ENST00000225614	2.21851	1.80984
ENST00000225648	0.0465712	0.04636
ENST00000225655	274.869	343.129
ENST00000225665	20.1642	17.1927
ENST00000225688	0.8595	1.45075
ENST00000225696	5.41881	6.45857
ENST00000225698	28.7313	40.0582
ENST00000225719	19.9251	15.6932
ENST00000225724	15.548	11.0185
ENST00000225726	4.61504	5.3
ENST00000225728	3.00168	2.30448
ENST00000225729	3.98775	3.79177
ENST00000225737	7.23189	5.01603
ENST00000225740	26.438	21.474
ENST00000225742	7.8336	6.87639
ENST00000225760	0.00835837	0.0121801
ENST00000225777	14.1384	21.9283
ENST00000225792	11.0233	20.3884
ENST00000225805	2.32693	1.49199
ENST00000225831	99.5672	24.8543
ENST00000225844	0	0.0155026
ENST00000225873	2.44343	1.62365
ENST00000225899	0.00389789	0.0848105
ENST00000225916	12.318	12.0093
ENST00000225927	7.28786	7.01902
ENST00000225929	2.96111	1.96727
ENST00000225941	0	0.0125109
ENST00000225964	1.08297	0.9157
ENST00000225969	5.62749	6.37811
ENST00000225972	41.2886	87.7512
ENST00000225983	2.56057	2.06965
ENST00000226004	10.4972	11.7017
ENST00000226021	0	0.0208416
ENST00000226067	0.0214812	0.0105233
ENST00000226091	0.0254052	0.0245675
ENST00000226094	0.0783545	0.0366265
ENST00000226105	3.17	3.21723
ENST00000226207	0.0101589	0.0103332
ENST00000226218	0.574526	0.594461
ENST00000226225	27.6861	30.356
ENST00000226230	7.61244	9.98912
ENST00000226247	0.15882	0.0166381
ENST00000226253	5.42417	5.26449
ENST00000226279	0.111394	0.124267
ENST00000226299	2.17496	2.32891
ENST00000226319	0.486791	0.175444
ENST00000226328	1.42192	0.947266
ENST00000226359	0.0035639	0
ENST00000226413	0.403478	0.0914469
ENST00000226432	0.00459905	0.00444739
ENST00000226444	0.0248161	0.0765723
ENST00000226460	0	0.0066129
ENST00000226522	4.79635	4.42822
ENST00000226524	0.0522706	0.0126367
ENST00000226574	8.20473	9.16527
ENST00000226578	2.72978	1.77645
ENST00000226725	0.836935	0.603455
ENST00000226730	0	0.0128209
ENST00000226760	2.43649	1.79528
ENST00000226796	2.9598	4.18165
ENST00000226798	1.25008	1.54876
ENST00000226951	0.20639	0.186139
ENST00000227065	0	0.000930064
ENST00000227135	0.754026	0.494884
ENST00000227155	17.4047	13.8836
ENST00000227157	35.1233	37.9519
ENST00000227163	0.0155738	0.00376505
ENST00000227214	0.172068	0.167903
ENST00000227251	0	0.0130824
ENST00000227266	19.4831	23.2072
ENST00000227322	2.69	4.37107
ENST00000227348	0.530274	0.548975
ENST00000227349	0.139446	0.0915289
ENST00000227378	23.5687	69.8855
ENST00000227451	67.6505	22.7007
ENST00000227471	19.3759	12.1756
ENST00000227474	1.08754	1.17456
ENST00000227495	1.76429	0.874985
ENST00000227503	9.39982	18.4983
ENST00000227507	87.0932	195.65
ENST00000227520	21.372	51.8464
ENST00000227524	51.3169	65.5957
ENST00000227525	25.2904	29.2431
ENST00000227618	1.7093	2.96663
ENST00000227638	7.38544	12.4543
ENST00000227665	0.0263695	0.0104318
ENST00000227667	0.0214975	0.0159912
ENST00000227752	0.00114282	0.00335082
ENST00000227756	7.33073	9.77865
ENST00000227758	3.31213	2.37689
ENST00000227868	6.42071	5.40678
ENST00000227880	1.30623	0.600079
ENST00000228027	0.0791138	0.00717094
ENST00000228136	7.32917	6.56042
ENST00000228140	57.3953	71.3672
ENST00000228226	0.0208783	0.022978
ENST00000228251	29.4086	30.1815
ENST00000228264	1.73692	1.59101
ENST00000228280	19.8352	11.8693
ENST00000228284	3.90577	3.06322
ENST00000228289	0.464379	0.485108
ENST00000228306	135.106	159.346
ENST00000228307	12.9381	15.3993
ENST00000228318	16.746	19.0932
ENST00000228345	0.741098	0.273063
ENST00000228347	2.87693	1.95514
ENST00000228425	2.43705	1.90506
ENST00000228437	6.04817	6.86874
ENST00000228438	1.60662	1.30117
ENST00000228463	0.0480374	0.03484
ENST00000228468	1.02009	0.581618
ENST00000228476	0.0593045	0.0221632
ENST00000228495	5.08622	5.99013
ENST00000228506	36.7756	44.5751
ENST00000228510	2.50006	1.96977
ENST00000228515	6.53692	7.46615
ENST00000228534	1.22601	0.57177
ENST00000228567	0.00764549	0.00147868
ENST00000228606	0.285922	0.481916
ENST00000228641	0	0.0450264
ENST00000228644	0.0265421	0
ENST00000228682	0.0542842	0.0347845
ENST00000228705	11.6917	4.80252
ENST00000228740	11.1515	10.8595
ENST00000228741	7.46748	6.9658
ENST00000228799	1.71443	1.84182
ENST00000228811	0.0581568	0.0187742
ENST00000228820	0.751105	0.46159
ENST00000228825	9.878	11.1141
ENST00000228827	1.09739	0.96609
ENST00000228837	0.0183615	0.0355121
ENST00000228843	0.842418	0.671041
ENST00000228850	0.0483491	0.0342429
ENST00000228862	4.3989	2.16434
ENST00000228865	8.46213	6.31347
ENST00000228872	15.2587	7.72307
ENST00000228887	0.633063	0.48509
ENST00000228916	38.112	21.443
ENST00000228918	11.4366	11.855
ENST00000228922	0.749584	0.424291
ENST00000228928	101.625	61.5287
ENST00000228936	0.2419	0.162496
ENST00000228938	0.0344014	0.0697023
ENST00000228945	44.3396	41.9262
ENST00000228955	1.68135	1.48797
ENST00000229003	0.0784899	0.0136717
ENST00000229022	3.21223	2.93754
ENST00000229030	0.000831613	0.00402095
ENST00000229135	0.0224017	0
ENST00000229179	2.39735	2.09148
ENST00000229195	5.44574	3.16266
ENST00000229201	6.02918	5.58943
ENST00000229214	2.428	2.11577
ENST00000229238	3.97419	4.56112
ENST00000229239	116.677	149.177
ENST00000229243	0.0263657	0.026845
ENST00000229251	2.9207	3.20514
ENST00000229264	0.126078	0.0990798
ENST00000229265	1.78554	1.58715
ENST00000229266	0.929721	0.963795
ENST00000229268	10.3766	11.1426
ENST00000229270	52.2025	70.5639
ENST00000229277	1.06668	1.28239
ENST00000229281	14.3046	14.2653
ENST00000229304	0	0.0075044
ENST00000229307	0.654892	0.506461
ENST00000229314	5.7505	5.36697
ENST00000229328	3.28451	2.47671
ENST00000229329	3.70445	3.72798
ENST00000229330	1.08117	0.857428
ENST00000229332	0.0259149	0.0102988
ENST00000229335	0.493045	0.516186
ENST00000229340	14.5401	24.3832
ENST00000229379	147.999	165.865
ENST00000229384	4.43935	4.7073
ENST00000229387	0	0.00520732
ENST00000229390	16.1574	19.2452
ENST00000229395	1.668	1.36582
ENST00000229402	0.0282651	0
ENST00000229405	1.931	1.46774
ENST00000229416	1.74443	7.11745
ENST00000229447	0.156979	0.12118
ENST00000229471	0.105416	0.156888
ENST00000229554	0.117512	0.039695
ENST00000229563	10.5624	10.5806
ENST00000229570	0.204214	0.078169
ENST00000229583	0.0514761	0.0890692
ENST00000229595	4.35694	3.93585
ENST00000229633	3.41381	2.4129
ENST00000229634	3.14881	1.43069
ENST00000229708	0.493543	0.286571
ENST00000229729	0.422298	0.319274
ENST00000229758	2.30279	1.726
ENST00000229768	0.00162966	0.00112566
ENST00000229769	7.60119	5.42896
ENST00000229771	0.0907615	0.175944
ENST00000229794	7.8255	4.97621
ENST00000229795	7.21719	4.52398
ENST00000229812	65.3747	29.9751
ENST00000229824	0.0159418	0.0119903
ENST00000229829	0.422707	0.437526
ENST00000229854	13.3881	12.819
ENST00000229866	1.31769	1.0907
ENST00000229903	2.53098	1.79278
ENST00000229913	0.00205152	0
ENST00000229922	0.456646	0.273096
ENST00000229955	0.865136	0.8474
ENST00000229971	3.62913	2.45075
ENST00000230036	0.140115	0.0782716
ENST00000230048	2.29235	1.79599
ENST00000230050	48.4359	65.9209
ENST00000230053	0.563091	0.327491
ENST00000230056	3.70014	2.37636
ENST00000230085	13.1062	12.2907
ENST00000230122	3.6813	5.16719
ENST00000230124	1.95358	1.40574
ENST00000230173	5.72473	6.48775
ENST00000230256	0.0053728	0.00852083
ENST00000230301	0.00376452	0.00728076
ENST00000230321	2.42908	5.12422
ENST00000230323	0.568244	0.346492
ENST00000230340	5.07794	13.5058
ENST00000230354	1.08808	0.84841
ENST00000230361	0.208378	0.154093
ENST00000230381	0.288805	0.141857
ENST00000230402	4.59995	3.77933
ENST00000230413	5.86122	5.92548
ENST00000230418	9.30375	6.73158
ENST00000230419	9.01214	6.50132
ENST00000230431	9.56229	11.8323
ENST00000230449	7.47753	5.559
ENST00000230461	7.2826	5.70494
ENST00000230480	1.69315	3.48988
ENST00000230495	49.0608	43.8662
ENST00000230510	2.0827	0.770792
ENST00000230529	0.0121513	0.00427295
ENST00000230538	0	0.00252365
ENST00000230565	0.0598831	0.0190147
ENST00000230582	1.71916	1.00389
ENST00000230588	0.0762641	0.0114045
ENST00000230640	5.01482	4.91423
ENST00000230658	0.123906	0.101937
ENST00000230671	0.0145949	0.00529262
ENST00000230732	0.126962	0.0223227
ENST00000230771	2.91784	1.72081
ENST00000230792	2.45023	1.02635
ENST00000230859	6.80027	8.87507
ENST00000230882	0.108836	0.0819773
ENST00000230895	32.5239	21.5324
ENST00000230901	2.76599	0.844478
ENST00000230914	11.9071	6.25281
ENST00000230990	9.40003	8.00356
ENST00000231004	0.105444	0.0605508
ENST00000231009	0	0.0087427
ENST00000231061	0.0521597	0.0197838
ENST00000231121	0.0156992	0
ENST00000231130	0.0450413	0.0214879
ENST00000231134	0.0418283	0.0209988
ENST00000231136	0.0436364	0.0246201
ENST00000231137	0.0630124	0.0335317
ENST00000231173	0.170657	0.0647651
ENST00000231188	0.420135	0.341429
ENST00000231198	3.57121	3.43595
ENST00000231229	0.0130335	0.00295934
ENST00000231238	3.87951	3.42319
ENST00000231338	0.0981934	0.00673443
ENST00000231357	0.0576864	0.0725242
ENST00000231368	9.08163	5.52347
ENST00000231383	0.908482	1.24742
ENST00000231420	0.00144275	0
ENST00000231449	0.0110736	0
ENST00000231454	0.0167189	0
ENST00000231461	0.403506	0.330124
ENST00000231484	0.729394	0.331728
ENST00000231498	10.7058	10.8078
ENST00000231504	7.8054	9.22829
ENST00000231509	2.33831	2.60306
ENST00000231512	25.3374	15.5095
ENST00000231524	1.23976	0.676971
ENST00000231526	0.871074	0.416933
ENST00000231572	10.5941	11.3005
ENST00000231656	0.00776031	0
ENST00000231668	1.17543	0.870813
ENST00000231683	0.0189481	0.0183233
ENST00000231706	0.366569	0.283941
ENST00000231721	0.0139239	0.0184018
ENST00000231749	0.564001	0.401459
ENST00000231751	0.00969348	0.0053143
ENST00000231790	0.946583	0.967959
ENST00000231887	2.62287	1.37417
ENST00000231948	1.47413	0.871882
ENST00000232003	0.00677053	0.0130945
ENST00000232014	7.61515	0.612891
ENST00000232125	2.98911	3.02231
ENST00000232165	3.30151	3.69264
ENST00000232217	0.193303	0.0475243
ENST00000232219	0.00253204	0
ENST00000232375	1.54024	0.801507
ENST00000232424	45.3587	36.3386
ENST00000232458	4.47925	3.23603
ENST00000232461	0.00282222	0.00181944
ENST00000232496	9.4108	15.1016
ENST00000232501	0.706501	0.588385
ENST00000232508	1.71738	1.68906
ENST00000232519	0.824394	0.831853
ENST00000232564	1.04029	0.828492
ENST00000232603	0	0.00700996
ENST00000232607	3.08554	3.35323
ENST00000232744	1.86097	1.07382
ENST00000232766	4.40499	7.19297
ENST00000232854	0.579427	0.561572
ENST00000232888	17.6455	41.5262
ENST00000232892	0.265873	0.429849
ENST00000232905	5.56704	8.17269
ENST00000232974	3.27986	3.41595
ENST00000232975	0.0222919	0.117022
ENST00000232978	0.851522	0.596383
ENST00000233025	4.29978	4.36872
ENST00000233027	2.08907	1.66195
ENST00000233047	4.40904	2.54844
ENST00000233055	9.73988	7.57757
ENST00000233057	14.5465	8.65086
ENST00000233072	0.711226	0.662417
ENST00000233078	5.68743	7.42109
ENST00000233084	5.45298	5.97824
ENST00000233092	0.0379067	0.0182063
ENST00000233099	9.25149	7.22592
ENST00000233114	6.57968	6.23623
ENST00000233121	1.39558	1.42777
ENST00000233143	73.5491	122.552
ENST00000233146	1.84695	1.88237
ENST00000233154	11.9541	4.93806
ENST00000233156	0.0455702	0.0222453
ENST00000233190	4.75289	2.90462
ENST00000233202	0.0852537	0.0365323
ENST00000233242	0.00209327	0.005917
ENST00000233330	6.49391	4.83004
ENST00000233331	5.24874	4.72382
ENST00000233336	2.75569	2.91619
ENST00000233379	1.39714	1.43033
ENST00000233468	33.2443	32.3622
ENST00000233505	2.37914	0.790143
ENST00000233535	0.502813	0.388019
ENST00000233545	2.28653	2.30411
ENST00000233557	12.1746	11.0809
ENST00000233573	0.0889265	0.0897574
ENST00000233575	12.1698	9.53311
ENST00000233596	6.67365	6.67971
ENST00000233607	0.329803	0.163465
ENST00000233609	44.9937	48.9241
ENST00000233612	1.2839	0.827878
ENST00000233615	6.30582	4.18558
ENST00000233616	4.90154	5.37187
ENST00000233623	1.80462	1.38292
ENST00000233627	2.16921	2.18319
ENST00000233630	2.12978	1.78755
ENST00000233638	0.038322	0.00617638
ENST00000233668	0.0942732	0.0614339
ENST00000233699	1.49193	2.65352
ENST00000233710	0.034871	0.0354504
ENST00000233712	0.454465	0.168363
ENST00000233714	3.28366	2.7237
ENST00000233735	0.00562814	0
ENST00000233741	1.67752	1.02594
ENST00000233809	0.031128	0.004584
ENST00000233813	0.00256096	0
ENST00000233826	0.524509	0.426427
ENST00000233838	6.49491	5.65109
ENST00000233840	0.0716148	0
ENST00000233892	1.69203	1.29646
ENST00000233893	2.50335	3.54465
ENST00000233944	0.123073	0.0639029
ENST00000233948	1.10951	0.457059
ENST00000233954	0.0387958	0.831224
ENST00000233957	0.372647	0.179459
ENST00000233969	0.0277391	0.151192
ENST00000233997	0.0375623	0.0217942
ENST00000234038	1.79603	1.35456
ENST00000234040	0.510596	0.534047
ENST00000234071	0.17095	0.0620076
ENST00000234091	0.819604	0.684307
ENST00000234111	2.87122	10.735
ENST00000234115	9.79198	10.9956
ENST00000234142	0.254156	0.225672
ENST00000234160	11.4952	10.9175
ENST00000234170	7.18206	9.60761
ENST00000234179	4.47238	3.40201
ENST00000234195	0.294974	0.186226
ENST00000234198	0.169629	4.85114
ENST00000234256	2.58639	3.04417
ENST00000234296	4.62223	2.69004
ENST00000234301	6.58958	7.96604
ENST00000234310	11.8228	14.6857
ENST00000234313	0.00475518	0.0321886
ENST00000234371	0.0111939	0.013531
ENST00000234389	0.0774786	0.0554891
ENST00000234392	0.14273	0.0460078
ENST00000234396	8.94466	2.14856
ENST00000234420	2.39851	2.08873
ENST00000234453	1.3808	1.37107
ENST00000234454	16.832	10.0416
ENST00000234549	0.996221	0.704371
ENST00000234590	197.285	257.675
ENST00000234610	0.096718	0.0495027
ENST00000234626	1.30493	0.721727
ENST00000234668	2.71013	1.11603
ENST00000234677	12.7838	14.0505
ENST00000234701	0	0.00398572
ENST00000234739	1.87247	0.927253
ENST00000234798	0.0246257	0
ENST00000234816	0.645865	0.437394
ENST00000234827	1.58931	0.670674
ENST00000234831	5.33708	3.33811
ENST00000234875	29.5151	30.4282
ENST00000234961	0.29686	0.238624
ENST00000235090	12.0635	13.6289
ENST00000235150	6.39851	6.13476
ENST00000235180	0.0133117	0.0128728
ENST00000235307	4.42394	2.131
ENST00000235310	1.29688	1.25323
ENST00000235329	15.6719	16.1961
ENST00000235332	2.92685	2.84249
ENST00000235345	4.94938	4.8033
ENST00000235347	0.011715	0.00556134
ENST00000235349	0.00931689	0.00651733
ENST00000235372	1.17685	1.26474
ENST00000235382	0.769958	0.551321
ENST00000235453	1.74169	1.26802
ENST00000235521	1.76664	1.75942
ENST00000235532	0.435064	0.228428
ENST00000235628	0.012324	0.0357527
ENST00000235790	12.2949	7.42507
ENST00000235835	6.88608	7.92585
ENST00000235878	2.37508	1.81688
ENST00000235932	3.31211	2.72253
ENST00000235933	0.224026	0.114646
ENST00000235958	3.25225	2.04202
ENST00000236017	16.4384	14.9533
ENST00000236040	1.14591	0.870532
ENST00000236051	7.27589	10.2086
ENST00000236067	5.66001	6.69087
ENST00000236137	2.08114	3.92979
ENST00000236147	0.475569	0.448604
ENST00000236166	0.0505282	0.00814367
ENST00000236192	1.05958	0.591264
ENST00000236255	0.544576	3.32634
ENST00000236273	2.2594	1.48684
ENST00000236342	1.13081	0.982574
ENST00000236412	3.0857	3.46469
ENST00000236495	0.00233294	0.0013824
ENST00000236671	449.852	290.089
ENST00000236693	0.0197576	0.00486095
ENST00000236698	1.21477	0.817522
ENST00000236709	0.0154067	0
ENST00000236826	0.00632429	0.00107925
ENST00000236877	0.00868846	0.0109225
ENST00000236914	0.187595	0.152045
ENST00000236918	0.00347075	0.00990268
ENST00000236925	4.98153	10.6608
ENST00000236937	0.00427628	0.00151951
ENST00000236938	0.0111374	0.0117479
ENST00000236957	10.2818	18.5661
ENST00000236959	7.34956	8.41581
ENST00000236980	2.85605	3.76815
ENST00000237014	0.0071278	0
ENST00000237019	0.535319	0.51126
ENST00000237163	0.897336	0.479278
ENST00000237172	0.00198582	0.00312055
ENST00000237177	1.37069	1.36666
ENST00000237186	0.482102	0.291846
ENST00000237201	0.00910115	0
ENST00000237247	0	0.0024755
ENST00000237264	1.10483	0.883208
ENST00000237275	0.0612692	0.0065832
ENST00000237281	3.35576	3.66978
ENST00000237283	0.697006	0.98706
ENST00000237289	2.65912	6.74372
ENST00000237305	1.75603	0.408307
ENST00000237316	0.00453243	0.00219149
ENST00000237353	0.00884126	0.00785505
ENST00000237380	6.24095	4.66709
ENST00000237449	0.00143614	0.000347196
ENST00000237455	3.34096	2.80425
ENST00000237500	31.7653	29.0914
ENST00000237512	0.461009	0.344547
ENST00000237530	42.7073	40.1676
ENST00000237536	14.1541	10.0916
ENST00000237596	2.59503	1.34184
ENST00000237612	0.799398	1.74681
ENST00000237623	0.0829524	0.0132321
ENST00000237642	0.107239	0.180082
ENST00000237653	0.0123898	0.0221792
ENST00000237654	70.2299	51.2072
ENST00000237696	0.184511	0.0798638
ENST00000237724	4.2019	3.09384
ENST00000237822	1.01212	0.478545
ENST00000237837	0.0587654	0
ENST00000237841	4.01286	4.51526
ENST00000237853	5.23102	12.418
ENST00000237858	1.24859	1.16874
ENST00000237889	5.35104	5.23341
ENST00000237937	17.1763	7.98927
ENST00000238018	1.61425	1.45749
ENST00000238044	0.0100864	0
ENST00000238081	34.2914	46.6665
ENST00000238091	0.532133	0.78189
ENST00000238112	9.60801	8.22226
ENST00000238138	0.660127	0.426839
ENST00000238146	1.62639	2.18461
ENST00000238156	1.37001	0.770563
ENST00000238181	4.10286	2.27699
ENST00000238256	7.54382	4.03272
ENST00000238341	0.267697	0.189148
ENST00000238379	12.425	7.15008
ENST00000238477	8.3093	9.98648
ENST00000238483	0.774422	0.360639
ENST00000238497	6.48179	5.80817
ENST00000238508	0.326082	0.576673
ENST00000238561	1.99447	1.5969
ENST00000238607	0.0312929	0.0670899
ENST00000238609	5.64527	5.56109
ENST00000238616	6.01052	3.07414
ENST00000238618	0.330005	0.233906
ENST00000238628	1.52866	1.49899
ENST00000238633	28.1752	31.1466
ENST00000238647	53.3456	48.2023
ENST00000238651	3.13433	2.85855
ENST00000238667	0.256914	0.135017
ENST00000238671	4.53615	5.54705
ENST00000238682	0.227197	0.142111
ENST00000238686	0.160361	0.0688004
ENST00000238688	3.04802	3.89335
ENST00000238709	1.52702	1.29502
ENST00000238714	0.971486	0.960288
ENST00000238721	2.92821	2.04769
ENST00000238738	4.27095	3.26703
ENST00000238788	5.61942	5.55261
ENST00000238789	1.84444	1.20889
ENST00000238823	3.29834	5.58084
ENST00000238831	4.14347	2.54664
ENST00000238855	2.49159	1.78396
ENST00000238856	2.57303	1.8365
ENST00000238875	1.50407	1.96581
ENST00000238892	5.42421	3.23908
ENST00000238918	0	0.00300484
ENST00000238936	6.41995	5.20142
ENST00000238961	3.19881	1.95336
ENST00000238994	0.0108103	0
ENST00000239007	2.38405	1.86384
ENST00000239026	2.49434	2.80086
ENST00000239032	0.234458	0.15825
ENST00000239117	0.0925523	0.0217298
ENST00000239144	0.0399126	0.0180921
ENST00000239151	0.021899	0.0185913
ENST00000239165	9.42843	4.95089
ENST00000239174	0.00675377	0.0130621
ENST00000239223	21.1948	18.7774
ENST00000239231	9.84275	10.7616
ENST00000239243	3.50451	3.05044
ENST00000239316	0	0.0878615
ENST00000239347	0.00804301	0.0225824
ENST00000239367	17.6036	11.746
ENST00000239374	0.140883	0.0720849
ENST00000239440	3.893	1.37473
ENST00000239444	0.495215	0.421688
ENST00000239446	0.0869583	0.0291295
ENST00000239449	0.59059	0.298881
ENST00000239450	0.0424286	0.0250607
ENST00000239451	0.2561	0.11731
ENST00000239462	0.0131668	0.00895673
ENST00000239587	0.0131495	0
ENST00000239614	0.741732	0.369281
ENST00000239666	13.0357	13.8631
ENST00000239690	3.58832	3.82205
ENST00000239830	0.313309	0.199835
ENST00000239849	0.0119803	0.00289632
ENST00000239852	1.25579	0.900598
ENST00000239859	0.00412912	0.00266197
ENST00000239860	0.00408299	0.0179869
ENST00000239878	6.39343	7.24979
ENST00000239882	9.92144	8.16777
ENST00000239891	5.76028	5.416
ENST00000239893	1.88127	1.78845
ENST00000239906	19.1607	18.4352
ENST00000239926	0.0166373	0.0112903
ENST00000239938	39.7181	73.5733
ENST00000239940	1.27466	1.13267
ENST00000239944	17.9234	18.8437
ENST00000240050	0.643515	0.27985
ENST00000240055	1.75327	1.23314
ENST00000240079	2.01363	1.53348
ENST00000240093	1.09474	0.778301
ENST00000240095	1.86389	3.01659
ENST00000240100	3.86662	22.8265
ENST00000240101	2.68411	13.0753
ENST00000240123	3.84513	3.49253
ENST00000240132	0.0194781	0.0019989
ENST00000240139	0.456327	0.442327
ENST00000240159	1.27157	0.729551
ENST00000240185	5.26879	7.11497
ENST00000240189	0.00997024	0.00808267
ENST00000240285	22.2556	33.7889
ENST00000240304	1.39803	1.2538
ENST00000240306	0.370801	0.177287
ENST00000240316	5.76851	5.40985
ENST00000240328	0.0984006	0.0322674
ENST00000240333	2.44543	2.76589
ENST00000240335	0.0107705	0
ENST00000240361	0.0225942	0.014775
ENST00000240364	2.91828	2.35373
ENST00000240423	2.1384	1.31299
ENST00000240487	1.09362	0.788117
ENST00000240488	0.211169	0.130837
ENST00000240499	1.12729	0.672631
ENST00000240587	0.0110701	0.023959
ENST00000240615	0	0.0212273
ENST00000240617	1.11533	0.565559
ENST00000240618	0.161105	0.02024
ENST00000240636	0.0261629	0.0127466
ENST00000240651	2.13554	2.22942
ENST00000240652	0.831964	0.715508
ENST00000240662	0.0428295	0.0220891
ENST00000240691	0.0528784	0
ENST00000240719	0.875244	0.779664
ENST00000240727	0.0069144	0.00733411
ENST00000240731	0.416766	0.151464
ENST00000240851	14.9266	12.4221
ENST00000240874	0.000417397	0.00417087
ENST00000240922	9.91136	10.7831
ENST00000241001	0.000380208	0.00190323
ENST00000241014	1.22388	1.10329
ENST00000241041	3.27477	3.53567
ENST00000241051	0.229839	0.194947
ENST00000241052	29.7348	19.1377
ENST00000241069	0.64771	0.451298
ENST00000241071	0.146406	0.112548
ENST00000241124	0.00377285	0.00364843
ENST00000241125	0.0863954	0.382288
ENST00000241256	0.0232809	0
ENST00000241261	62.0314	3.03267
ENST00000241274	0.0110868	0.00849348
ENST00000241305	0.00767733	0.00494944
ENST00000241312	0.00237894	0.00256649
ENST00000241337	0.220392	0.24538
ENST00000241356	0	0.00466834
ENST00000241391	0.245452	0.149555
ENST00000241393	0	0.00522899
ENST00000241416	1.17351	0.611138
ENST00000241436	0.507471	0.248889
ENST00000241453	0	0.00515073
ENST00000241463	1.36513	0.676164
ENST00000241502	7.84928	7.76593
ENST00000241527	0.616617	0.482849
ENST00000241600	17.4517	22.927
ENST00000241651	0.0178568	0
ENST00000241704	30.1054	24.7472
ENST00000241891	0.00197034	0
ENST00000242057	17.4645	13.7138
ENST00000242059	18.1763	13.1142
ENST00000242066	0.0585553	0.0532593
ENST00000242067	0.499871	0.329631
ENST00000242104	0.0359877	0.00949118
ENST00000242108	0.357409	0.568501
ENST00000242140	0.214337	0.0685027
ENST00000242159	5.26973	2.55678
ENST00000242208	0.0157692	1.8652
ENST00000242209	4.77553	3.59815
ENST00000242210	2.32354	2.03496
ENST00000242248	1.42636	1.14314
ENST00000242249	0	0.0132958
ENST00000242257	2.52401	3.24229
ENST00000242261	0.0136481	0.00395941
ENST00000242275	1.495	1.22826
ENST00000242285	4.66834	5.52059
ENST00000242310	1.13366	1.02323
ENST00000242315	0.0155084	0.0103825
ENST00000242317	0.00317819	0.00263433
ENST00000242323	2.92342	1.49501
ENST00000242351	9.07283	5.32521
ENST00000242375	0.265244	0.253304
ENST00000242462	0.0198294	0.0191755
ENST00000242465	0	0.0327634
ENST00000242480	0.751156	0.305223
ENST00000242505	3.1186	2.80207
ENST00000242576	5.72795	7.34736
ENST00000242577	28.0012	37.449
ENST00000242591	0.612766	0.325321
ENST00000242592	1.68492	1.35536
ENST00000242607	0.0110357	0.0195484
ENST00000242719	7.24723	6.47124
ENST00000242728	3.83228	1.08822
ENST00000242729	0.220608	0.0721626
ENST00000242737	0.649648	0.467385
ENST00000242770	3.08431	2.63726
ENST00000242776	5.26249	9.35271
ENST00000242783	7.13466	7.38181
ENST00000242784	16.1658	24.0217
ENST00000242786	5.71666	6.44171
ENST00000242804	0.470853	0.36035
ENST00000242810	8.70107	3.20091
ENST00000242819	0.0474526	0.0917756
ENST00000242827	7.82196	6.80946
ENST00000242839	0.300849	0.175048
ENST00000242848	3.84241	2.87573
ENST00000242872	0.652026	0.521463
ENST00000243040	8.0287	10.282
ENST00000243045	7.50967	8.02829
ENST00000243050	1.15656	4.24602
ENST00000243052	0.000565896	0
ENST00000243056	13.5356	9.00569
ENST00000243077	19.9683	9.04192
ENST00000243082	2.2247	1.51403
ENST00000243103	8.05876	4.25253
ENST00000243108	2.19767	0.897025
ENST00000243112	0.797417	0.537285
ENST00000243167	3.95738	3.34176
ENST00000243186	0.00416605	0.0168964
ENST00000243189	1.77077	1.07593
ENST00000243213	0.0298526	0.0481136
ENST00000243222	0.697202	0.233651
ENST00000243253	26.0074	29.8123
ENST00000243286	0.637092	0.792611
ENST00000243298	0	0.0140798
ENST00000243300	0.00338442	0.0046365
ENST00000243314	0.00903431	0.00728975
ENST00000243325	8.66038	8.02573
ENST00000243326	2.0353	2.14215
ENST00000243344	1.45817	0.798472
ENST00000243346	6.56633	4.37523
ENST00000243349	0.00341293	0.000855655
ENST00000243389	5.0034	5.60816
ENST00000243457	0.268197	0.816332
ENST00000243498	0.745584	0.729118
ENST00000243501	2.25403	1.98092
ENST00000243562	1.11024	0.85419
ENST00000243563	13.8895	17.6418
ENST00000243578	2.80956	1.7085
ENST00000243583	2.61277	1.64199
ENST00000243611	0.0793885	0.0177163
ENST00000243639	0.560485	0.563288
ENST00000243643	0.00228622	0.00108206
ENST00000243644	1.6118	1.21211
ENST00000243662	5.43687	6.93557
ENST00000243673	0.307245	0.210412
ENST00000243706	1.64168	1.35585
ENST00000243776	13.7045	13.6277
ENST00000243786	0.441433	0.116829
ENST00000243806	0.0428827	0.0488569
ENST00000243810	0.605982	0.4528
ENST00000243878	3.49259	2.77515
ENST00000243893	5.23803	5.81155
ENST00000243896	4.94004	5.22607
ENST00000243903	3.96248	4.29471
ENST00000243911	0.0503418	0.0973634
ENST00000243913	0.363539	0.450624
ENST00000243914	0.000173849	0.000693479
ENST00000243918	11.2127	8.23093
ENST00000243924	57.0058	31.69
ENST00000243938	0.0169091	0.0126502
ENST00000243964	0.016839	0.0136404
ENST00000243967	0.194361	0.0644577
ENST00000243997	4.92722	4.99332
ENST00000244007	3.38887	2.33212
ENST00000244020	49.5996	48.4773
ENST00000244040	5.83104	4.64163
ENST00000244043	2.17796	0.912138
ENST00000244049	0.0153076	0.0358684
ENST00000244050	0.242751	0.101723
ENST00000244051	7.33211	10.1655
ENST00000244061	20.7597	11.8648
ENST00000244070	0.769595	0.5403
ENST00000244096	0.520172	0.392759
ENST00000244137	4.72963	3.50344
ENST00000244174	0.0852079	0.0767428
ENST00000244204	0.497063	0.618567
ENST00000244217	0.550062	0.304144
ENST00000244221	2.44365	1.04206
ENST00000244227	1.94267	1.4757
ENST00000244230	0.92809	1.25634
ENST00000244241	0.0457367	0.0252735
ENST00000244289	0.617311	0.277083
ENST00000244293	1.08916	0.541918
ENST00000244295	0.63254	0.314762
ENST00000244296	0.670626	0.360974
ENST00000244302	0.000432893	0
ENST00000244303	0.000404226	0
ENST00000244314	0.0574599	0.0198447
ENST00000244321	0.172616	0.0834619
ENST00000244333	2.89657	4.75453
ENST00000244336	0.427764	0.345676
ENST00000244360	5.4136	1.41212
ENST00000244364	0.33473	0.625062
ENST00000244426	1.59597	1.07526
ENST00000244458	0.00639003	0.00692914
ENST00000244496	16.809	15.4409
ENST00000244513	0.0141374	0.0136712
ENST00000244519	4.99028	2.21146
ENST00000244520	13.008	14.2355
ENST00000244527	0.00246613	0.00417341
ENST00000244533	6.56412	3.62222
ENST00000244534	166.764	55.0094
ENST00000244537	0.0491921	0.0422844
ENST00000244546	10.8443	5.33875
ENST00000244565	0.282046	0.0995626
ENST00000244571	8.58662	5.7291
ENST00000244573	18.5691	19.1987
ENST00000244576	0.595381	0.047265
ENST00000244623	0.463443	0.14005
ENST00000244645	0	0.00182895
ENST00000244669	0.924521	0.401169
ENST00000244670	25.9458	23.7395
ENST00000244709	0.00807255	0.00156127
ENST00000244711	24.692	40.2062
ENST00000244728	0	0.000608101
ENST00000244741	12.006	31.6478
ENST00000244745	14.791	14.9052
ENST00000244751	0.00408427	0.0121309
ENST00000244763	8.44053	6.54304
ENST00000244766	0.00420031	0
ENST00000244769	1.20179	1.32293
ENST00000244776	7.1959	6.20819
ENST00000244777	1.67556	0.706856
ENST00000244799	0.00194895	0.00546556
ENST00000244815	1.76288	2.36846
ENST00000244869	1.20566	15.0408
ENST00000244891	0.0110538	0.0191768
ENST00000244926	0.0852664	0
ENST00000245046	3.7682	3.86248
ENST00000245105	1.25281	0.48604
ENST00000245121	0.340303	0.199467
ENST00000245138	12.0245	10.0393
ENST00000245157	3.4774	2.11128
ENST00000245185	34.245	23.3527
ENST00000245206	59.8111	63.338
ENST00000245222	1.46427	0.808768
ENST00000245255	0.321529	0.28171
ENST00000245304	6.513	5.57051
ENST00000245323	4.46497	22.9431
ENST00000245382	1.75336	1.52183
ENST00000245407	4.50839	1.8551
ENST00000245414	42.134	6.98648
ENST00000245441	0.834863	0.708028
ENST00000245448	0.536936	0.429726
ENST00000245451	1.09956	0.546658
ENST00000245457	0.360673	0.714169
ENST00000245458	44.923	46.0244
ENST00000245479	3.78586	15.3399
ENST00000245503	0.00633617	0.00440859
ENST00000245539	4.8826	6.4085
ENST00000245543	6.95286	4.37534
ENST00000245544	2.37788	2.75681
ENST00000245551	3.81617	2.81475
ENST00000245552	1.31399	1.39004
ENST00000245564	1.25779	1.85753
ENST00000245615	13.3366	10.5892
ENST00000245618	0.71225	0.922547
ENST00000245620	0.0600009	0.0444844
ENST00000245621	0.0400817	0.0392657
ENST00000245663	2.30359	1.10067
ENST00000245680	5.3374	4.08121
ENST00000245787	2.52587	2.55376
ENST00000245796	5.76755	3.82006
ENST00000245810	1.98412	0.826297
ENST00000245811	0.568357	0.129438
ENST00000245812	13.5368	14.1271
ENST00000245816	7.66723	8.4167
ENST00000245817	16.1458	5.3801
ENST00000245838	3.43795	2.9209
ENST00000245857	47.2321	62.7998
ENST00000245865	1.35794	0.87742
ENST00000245903	33.8002	16.4849
ENST00000245907	264.048	161.72
ENST00000245908	6.2387	8.60583
ENST00000245912	1.34779	1.03757
ENST00000245923	0.652105	0.488986
ENST00000245925	1.81733	1.46443
ENST00000245932	26.6577	28.6389
ENST00000245934	6.60698	5.00759
ENST00000245957	0.00699064	0.0051557
ENST00000245960	10.4176	11.3007
ENST00000245983	0.0321003	0.0465626
ENST00000246006	0.028851	0.0185232
ENST00000246015	4.2209	4.71719
ENST00000246020	0.0254127	0.0129341
ENST00000246024	1.24536	1.21992
ENST00000246041	2.27521	1.80376
ENST00000246043	1.1098	1.80193
ENST00000246069	7.8075	9.25836
ENST00000246070	0.0133817	0.0032351
ENST00000246071	1.397	2.47947
ENST00000246100	3.9529	1.53834
ENST00000246104	0.0228839	0
ENST00000246105	0.0390906	0.0189008
ENST00000246112	0.159117	0.126789
ENST00000246115	0.405356	0.261326
ENST00000246117	10.2976	12.7766
ENST00000246139	0.166076	0.0385773
ENST00000246149	4.04788	2.9902
ENST00000246151	9.97026	9.30542
ENST00000246163	4.19147	5.9689
ENST00000246166	5.10047	3.82905
ENST00000246174	1.50458	1.21218
ENST00000246186	6.54108	5.93384
ENST00000246190	1.78477	1.29139
ENST00000246194	17.2927	24.641
ENST00000246199	0.00439801	0
ENST00000246222	0.277948	0.408773
ENST00000246229	12.4254	17.8166
ENST00000246314	1.54441	1.62345
ENST00000246337	2.61697	2.67186
ENST00000246421	2.58939	1.34014
ENST00000246489	0.928032	1.36241
ENST00000246505	1.5258	1.69877
ENST00000246515	2.08323	0.515917
ENST00000246529	2.48911	1.73768
ENST00000246532	0.617972	0.299932
ENST00000246533	18.457	18.9942
ENST00000246535	1.1829	2.10002
ENST00000246548	4.21466	5.78062
ENST00000246549	0.244885	0.244434
ENST00000246551	0	0.0322824
ENST00000246553	0.0525483	0.0830928
ENST00000246554	29.0303	34.1116
ENST00000246635	1793.17	1545.19
ENST00000246639	0.015346	0.027825
ENST00000246646	0.0162968	0.00486111
ENST00000246657	0.373555	0.0313679
ENST00000246662	0.0446811	0.308215
ENST00000246672	11.2364	21.0674
ENST00000246747	14.9314	15.2487
ENST00000246784	3.27868	4.03141
[truncated: 63,536 more rows]
