# Supplementary material for: LncRNA RPL29P2 promotes peritoneal fibrosis and impairs peritoneal transport function via miR-1184 in peritoneal dialysis
Source: Int J Med Sci. 2024 Apr 15;21(6):1049–63. doi: 10.7150/ijms.93547 (PMC11103403; doi:10.7150/ijms.93547)
Supplement: Supplementary file 1 — Supplementary figures and tables. [file ijmsv21p1049s1.zip › Supplementary Materials/Table S2. The thickness of the PM.xlsx]

## Sheet: Sheet1
Table S2. The thickness of the PM
（A）The thickness of the PM in Fig.1B (μm)
6 months	18 months	36 months
26.9073	44.0114	67.6757
34.1321	49.366	70.7672
25.6125	37.0135	79.6053
（B）The thickness of the PM in Fig.S2A (μm)
PD	Control	Nacl	Mannitol
91.4002	18.0278	23	31.1448
75.9276	23.3238	31.257	19.2354
84.8999	29.5297	25.4951	24.0832
（C）The thickness of the PM in Fig.2B (μm)
PD	Control
64.0703	27.313
82.28	28.3019
74.3034	30.4138
（D）The thickness of the PM in Fig.2C (μm)
CCG-1423	PD
26.6271	86.5332
29.6816	88.5889
34.1321	76.4853
（E）The thickness of the PM in Fig.5A (μm)
AAV	PD
21.9317	72.7697
23.0217	72.4876
26.9073	81.939
（F）The thickness of the PM in Fig.5B (μm)
AAV	PD
31.0161	81.3204
33	84.1724
27	72.9178
