# Supplementary material for: LncRNA RPL29P2 promotes peritoneal fibrosis and impairs peritoneal transport function via miR-1184 in peritoneal dialysis
Source: Int J Med Sci. 2024 Apr 15;21(6):1049–63. doi: 10.7150/ijms.93547 (PMC11103403; doi:10.7150/ijms.93547)
Supplement: Supplementary file 1 — Supplementary figures and tables. [file ijmsv21p1049s1.zip › Supplementary Materials/Table S3. Clinical characteristics of 32 PD patients.xlsx]

## Sheet: 工作表1
Table S3. Clinical characteristics of 32 PD patients
Characteristic	NO.1 Group（n=5）	NO.2 Group	NO.3 Group	NO.4 Group	NO.5 Group
		(n=8)	(n=8)	(n=8)	(n=8)
CAPD times	1-6 m	7-15 m	15-25 m	25-48 m	＞48 m
Age (yr)	45.23±0.36	46.60±1.33	50.45±0.86	47.50±1.05	49.10±0.65
Gender (M/F)	(2/3)	(5/3)	(3/5)	(4/4)	(5/3)
Primary cause of ESRD (%)
Diabetes	1	1	1	1	2
Hypertension	1	0	1	2	1
Glomerular Nephritis(GN)	3	6	6	5	5
other	0	1	0	0	0
Weight(kg)	61.23±0.52	57.81±0.94	62.40±0.76	59.24±0.57	60.09±0.64
BMI(kg/m2)	23.11±0.12	22.36±0.23	21.09±0.19	22.44±0.17	21.69±0.42
Hemoglobin (g/dl)	104.13±1.51	95.40±2.09	93.58±1.52	97.14±1.94	94.27±1.09
Serum creatinine (mmol/L)	855.84±35.68	756.82±32.72	907.71±31.64	851.74±24.53	798.26±16.87
Serum urea nitrogen (mmol/L)	21.14±0.31	23.27±0.79	18.95±0.81	22.54±0.32	20.11±0.37
Serum albumin (g/dl)	37.43±0.24	35.19±0.40	38.48±0.41	36.06±0.39	36.11±0.31
