# Supplementary material for: LncRNA RPL29P2 promotes peritoneal fibrosis and impairs peritoneal transport function via miR-1184 in peritoneal dialysis
Source: Int J Med Sci. 2024 Apr 15;21(6):1049–63. doi: 10.7150/ijms.93547 (PMC11103403; doi:10.7150/ijms.93547)
Supplement: Supplementary file 1 — Supplementary figures and tables. [file ijmsv21p1049s1.zip › Supplementary Materials/Table S4. Virus and siRNA sequences.xls]

## Sheet: 工作表1
Table S4. Virus and siRNA sequences
(A） Lentivirus sequences of RPL29P2
Lentivirus	Target Seq	GC%
siRNA1	CCATCAAGGCCCTCGTGAA	0.5789
siRNA2	CCAACAATGCCAAGGCCAT	0.5264
siRNA3	GGAACATGCGCTTTGCCAA	0.5264
(B) Adeno-associated virsus sequences of RPL29P2
Adeno-associated virus	Target Seq	GC%
siRNA1	CCATCAAGGCCCTCGTGAA	0.5789
(C） siRNA sequence of miR-1184
Hsa-miR-1184 mimics	Has-miR-1184 inhibitor
5’CCUGCAGCGACUUGAUGGCUUCC 3’	5’CCAAGCCAUCAAGUCGCUGCUGG 3’
3’GGUCGUCGCUGAACUACCGAACC 5’
