# Supplementary material for: LncRNA RPL29P2 promotes peritoneal fibrosis and impairs peritoneal transport function via miR-1184 in peritoneal dialysis
Source: Int J Med Sci. 2024 Apr 15;21(6):1049–63. doi: 10.7150/ijms.93547 (PMC11103403; doi:10.7150/ijms.93547)
Supplement: Supplementary file 1 — Supplementary figures and tables. [file ijmsv21p1049s1.zip › Supplementary Materials/Table S5. RT-qPCR primer-revised.xls]

## Sheet: 工作表1
Table S5. RT-qPCR primer
Gene	Accession No.	Forward primer (5' to 3')	Reverse primer (5' to 3')
RPL29P2（human）	NR_002778.1	ACCGGCAGATCAAGGAGGATAAGG	CCTCATCACACTCACCAAGCATCC
Rpl29（rat）	NM_017150.1	CGTCTGGCTTTCATCGCTCA	TTGGCCTCTGCCTTGGTTTG
miR-1184	NR_036049/NR_036259/NR_036260	TATTCAAACCAAGGCCCAGG
U6		CTCGCTTCGGCAGCACA	AACGCTTCACGAATTTGCGT
SRF	NM_001292001.1/NM_003131.4	AAACTGCAGCCCATGATCACC	CTTCAAAGCCAGTGGCACTCA
COL1A1	NM_000088.3	TCCAGATCACATCATGAAGCAC	ACTGTAGGCTACGTATCATGTG
E-cadherin	NM_001317184.1/NM_001317185.1 /NM_001317186.1/NM_004360.5	GAGTGCCAACTGGACCATTCAGTA	AGTCACCCACCTCTAAGGCCATC
α-SMA	NM_001141945.2/NM_001320855.1 /NM_001613.4	CGACCGAATGCAGAAGGAGATCAC	GGAGCCACCGATCCAGACAGAG
CTGF	NM_001901.3	TCTCCACCCGGGTTACCAAT	GGTGCAATCGTGATCTGGGA
vimentin	NM_003380.5	GGTGCAATCGTGATCTGGGA	CTAAGTCATAGTCCGCCTAGAAGCA
RPL29P2（human）	NR_002778.1	ACCGGCAGATCAAGGAGGATAAGG	CCTCATCACACTCACCAAGCATCC
Rpl29（rat）	NM_017150.1	CGTCTGGCTTTCATCGCTCA	TTGGCCTCTGCCTTGGTTTG
β-actin	NM_001101.5	TGGCACCCAGCACAATGAA	CTAAGTCATAGTCCGCCTAGAAGCA
Note: the probe was labeled with CY3 red fluorescence at the 5 'end of primer
